# Supplementary material for: Exploring Fish Parvalbumins through Allergen Names and Gene Identities
Source: Genes (Basel). 2024 Oct 18;15(10):1337. doi: 10.3390/genes15101337 (PMC11507022; doi:10.3390/genes15101337)
Supplement: Supplementary file 1 [file genes-15-01337-s001.zip › Supplementary File S3.xlsx]

## Sheet: Sheet1
	Supplementary File S3. Sequence alignment
	Sequence alignment of parvalbumin and related sequences listed in Supplementary file 1. Box-coloring of characteristic or conserved residues follows the symbol coloring used inmain text Fig. 3 in Dijkstra and Kondo, 2022:
	essentially, black and gray are for residues highly conserved throughout investigated parvalbumins, but with the black residues being even older, and the other colors help to distinguish lineages or molecules.
	Positions and helices indicated above the alignment are based on the structure of mature common carp pvalb4_(Chr.A3) protein (PDB database 4CPV).
	Hyphens indicate gaps introduced for the alignment. Dots correspond to exon borders.
	Allergens described in the allergen.org database or elsewhere are indicated in red with one of possible references (for the references see below the alignment).
																					1								10											20
																					.						Helix A														.					Helix B
	Beta-2-parvalbumins	PVALB4	>Anguilla_anguilla_(European_eel)_pvalb4																	M	A	F	A	G	V	L	K	D	A	D	I	T	A	A	L	E	A	C	K	•	A	A	D	S	F	N	Y	K	A
			>Paramormyrops_kingsleyae_(elephant fish)_pvalb4																	M	A	F	A	G	I	L	N	D	G	D	I	T	A	A	L	D	A	C	K	•	A	A	D	S	F	S	Y	K	A
			>Danio_rerio_(zebrafish)_pvalb4																	M	A	F	A	G	V	L	N	D	A	D	I	S	A	A	L	E	A	C	K	•	A	A	D	S	F	N	H	K	S
			>Onychostoma_macrolepis_pvalb4																	M	A	F	S	G	V	L	K	D	A	D	I	T	A	A	L	E	A	C	K	•	A	A	D	S	F	N	H	K	A
			>Cyprinus_carpio_(common_carp)_pvalb4_(Chr.A3)																	M	A	F	A	G	V	L	N	D	A	D	I	A	A	A	L	E	A	C	K	•	A	A	D	S	F	N	H	K	A
			Allergen Cyp_c_1.02 (Swoboda et al. 2002) >Cyprinus_carpio_(common_carp)_pvalb4_(Chr.B3)																	M	A	F	A	G	V	L	N	D	A	D	I	T	A	A	L	E	A	C	K	•	A	A	D	S	F	N	H	K	T
			Allergen Cten_i_1.0101 (Leung et al. 2020) >Ctenopharyngodon_idella_(grass_carp)_pvalb4																	M	A	F	A	G	I	L	N	D	A	D	I	A	A	A	L	E	A	C	K	•	A	A	D	S	F	N	H	K	A
			>Clupea_harengus_(Atlantic_herring)_pvalb4																	M	A	F	A	A	F	L	K	E	A	D	I	T	A	A	L	G	A	C	K	•	G	A	D	S	F	D	H	K	A
			Allergen Sar_m_1 (Guo et al. 2011) >Sardinops_melanostictus_(Japanese_sardine)_pvalb4																	M	A	L	A	G	L	V	K	E	A	D	I	T	A	A	L	E	A	C	K	•	A	A	D	S	F	D	H	K	A
			Allergen Sar_sa_1.0101 (Beale et al. 2009) >Sardinops_sagax_(Pacific_pilchard)_pvalb4																	M	A	L	A	G	L	V	K	E	A	D	I	T	A	A	L	E	A	C	K	•	A	A	D	S	F	D	H	K	A
			>Alosa_sapidissima_(American_shad)_pvalb4																	M	A	L	A	G	M	V	K	E	A	D	V	T	A	A	L	S	A	C	K	•	A	A	D	S	F	D	H	K	T
			>Ictalurus_punctatus_(channel_catfish)_pvalb4																	M	A	F	A	G	V	L	N	D	A	D	I	T	A	A	L	D	A	C	K	•	A	D	G	S	F	N	H	K	S
			Allergen Pan_h_1.0101 (Ruethers et al. 2021) >Pangasianodon_hypophthalmus_(striped_catfish)_pvalb4																	M	A	F	A	G	V	L	N	D	A	D	I	A	A	A	L	D	A	C	K	•	A	D	G	S	F	D	H	K	A
			>Esox_lucius_(Northern_pike)_pvalb4																	M	A	C	A	H	L	C	K	E	A	D	I	K	T	A	L	E	A	C	K	•	A	P	E	S	F	N	F	T	A
			Allergen Sal_s_1.0101 (Perez-Gordo et al. 2012) >Salmo_salar_(Atlantic_salmon)_pvalb4_(Chr.3)																	M	A	C	A	H	L	C	K	E	A	D	I	K	T	A	L	E	A	C	K	•	A	A	D	T	F	S	F	K	T
			>Oncorhynchus_keta_(chum_salmon)_pvalb4																	M	A	C	A	H	L	C	K	E	A	D	I	K	A	A	L	E	A	C	K	•	G	A	D	T	F	N	F	K	T
			>Gadus_morhua_(Atlantic_cod)_pvalb4																	M	A	F	A	G	I	L	K	D	A	E	V	A	A	A	L	E	A	C	K	•	S	A	G	S	F	D	H	T	K
			>Coryphaenoides_rupestris_(Roundnose_grenadier)_pvalb4																	M	A	L	R	G	I	L	K	D	A	D	V	T	A	A	L	D	A	C	K	•	V	A	G	S	F	D	H	K	K
			Allergen Sco_j_1 (Hamada et al. 2011) >Scomber_japonicus_(Pacific_mackerel)_pvalb4																	M	A	F	A	S	V	L	K	D	A	E	V	T	A	A	L	D	G	C	K	•	A	A	G	S	F	D	H	K	K
			Allergen Sco_s_1.0101 (Hamada et al. 2011) >Scomber_scombrus_(Atlantic_mackerel)_pvalb4																	M	A	F	A	S	V	L	K	D	A	E	I	T	A	A	L	D	G	C	K	•	A	A	G	S	F	D	H	K	K
			Allergen Ras_k_1.0101 Ruethers et al. 2018 >Rastrelliger_kanagurta_(Indian_mackerel)_pvalb4																	M	A	F	A	S	V	L	K	D	A	E	I	T	A	A	L	D	G	C	K	•	A	D	G	S	F	D	H	K	K
			>Seriola_lalandi_(yellowtail_amberjack)_pvalb4																	M	A	F	K	G	V	L	N	D	A	D	I	T	A	A	L	D	G	C	K	•	N	A	D	S	F	D	H	K	K
			>Seriola_dumerili_(greater_amberjack)_pvalb4																	M	A	F	K	G	V	L	N	D	A	E	I	T	A	A	L	D	A	C	K	•	N	A	D	S	F	D	H	K	K
			Allergen Xip_g_1.0101 (Griesmeier et al. 2010) >Xiphias_gladius_(swordfish)																	M	A	F	A	G	V	L	S	D	A	D	V	A	A	A	L	E	A	C	K	•	D	A	G	T	F	D	Y	K	K
			>Scophthalmus_maximus_(turbot)_pvalb4																	M	A	F	K	G	V	L	D	D	A	K	I	T	A	A	L	E	E	C	K	•	K	P	E	S	F	C	H	K	K
			>Sparus_aurata_(gilthead_seabream)_pvalb4																	M	P	F	A	G	-	L	T	D	A	D	V	A	A	A	L	D	G	C	K	•	D	A	G	S	F	D	H	K	K
			>Pagrus_major_(red seabream)_pvalb4																	M	P	F	K	G	-	L	K	D	A	D	V	A	K	A	L	E	G	C	K	•	D	A	G	T	F	D	H	K	K
			Allergen Lat_c_1.0201 (Sharp et al. 2014) >Lates_calcarifer_(barramundi perch)_pvalb4																	M	A	F	S	N	V	L	S	D	S	D	V	A	A	A	L	D	G	C	K	•	D	A	G	T	F	D	H	K	K
			Allergen Seb_m_1.0201 (Kuehn et al. 2017) >Sebastes_marinus_(ocean_perch)_pvalb4																M	A	F	A	S	V	G	L	K	D	A	D	I	A	A	A	L	D	G	C	K	•	D	A	G	K	F	N	H	K	T
			>Sebastes_umbrosus_(honeycomb_rockfish)_pvalb4																M	A	F	A	S	V	G	L	K	D	A	D	I	A	A	A	L	D	G	C	K	•	D	A	G	K	F	N	H	K	T
			>Takifugu_rubripes_(fugu)_pvalb4																	M	A	F	S	G	T	L	K	D	A	D	V	T	A	A	L	E	A	C	K	•	A	D	G	T	F	E	Y	K	K
			>Oreochromis_niloticus_(Nile_tilapia)_pvalb4																	M	A	F	A	G	V	L	T	D	A	D	I	A	A	A	L	D	A	S	K	•	D	A	G	T	F	D	H	K	K
			>Oryzias_latipes_(Japanese_medaka_drRD)_pvalb4																	M	A	F	A	G	V	L	N	D	A	D	I	T	K	A	L	D	E	C	K	•	G	A	D	T	F	D	Y	K	K
		PVALB1	>Anguilla_anguilla_(European_eel)_ pvalb1																	M	A	F	A	G	V	L	K	D	A	D	I	T	A	A	L	A	A	C	Q	•	G	A	D	S	F	D	Y	K	S
			>Paramormyrops_kingsleyae_(elephant fish)_pvalb1																	M	A	L	A	S	V	L	K	E	A	D	I	T	A	A	M	K	D	C	Q	•	A	A	D	S	F	N	Y	K	S
			>Danio_rerio_(zebrafish)_pvalb1																	M	A	V	G	A	L	L	A	A	A	D	V	D	A	A	L	A	A	C	Q	•	A	A	D	S	F	D	Y	K	S
			>Onychostoma_macrolepis_pvalb1																	M	A	V	A	A	M	L	A	A	A	D	V	D	A	A	I	A	A	C	Q	•	A	A	D	S	F	N	Y	K	A
			>Clupea_harengus_(Atlantic_herring)_pvalb1																	M	A	F	A	G	L	L	S	D	A	D	I	A	A	A	L	G	A	C	T	•	A	A	D	T	F	D	H	K	S
			>Ictalurus_punctatus_(channel_catfish)_pvalb1																	M	A	F	A	G	V	L	A	D	A	D	V	T	A	A	I	A	A	C	S	•	A	P	D	S	F	D	Y	K	A
			>Gadus_morhua_(Atlantic_cod)_pvalb1																	M	S	F	A	G	V	L	A	D	A	D	V	K	A	A	L	A	G	C	A	•	A	A	D	S	F	S	Y	K	T
			>Coryphaenoides_rupestris_(Roundnose_grenadier)_pvalb1_(partial,_maybe_pseudogene)																	M	A	F	E	G	-	L	A	E	A	D	V	K	A	A	L	A	G	C	T	•	A	A	D	S	F	N	Y	K	T
			>Seriola_lalandi_(yellowtail_amberjack)_pvalb1																	M	A	F	A	S	V	L	K	E	A	E	V	K	A	A	L	D	G	C	S	•	A	A	D	S	F	N	Y	K	T
			>Seriola_dumerili_(greater_amberjack)_pvalb1																	M	A	F	A	S	V	L	K	E	A	E	V	K	A	A	L	D	G	C	S	•	A	A	D	S	F	D	Y	K	T
			>Scophthalmus_maximus_(turbot)_pvalb1																	M	S	F	A	G	-	L	N	A	A	E	I	K	T	A	L	D	G	C	A	•	A	A	D	T	F	N	Y	K	K
			Allergen Lep_w_1.0101 (Griesmeier et al. 2010) >Lepidorhombus_whiffiagonis_(whiff)_pvalb1																	M	T	F	A	G	-	L	D	A	A	E	I	K	A	A	L	D	G	C	A	•	A	A	D	S	F	D	Y	K	K
			>Sparus_aurata_(Gilthead_seabream)_pvalb1																	M	A	F	A	G	V	L	K	D	A	E	V	K	A	A	L	D	G	C	S	•	A	A	D	S	F	N	Y	K	S
			>Pagrus_major_(red seabream)_pvalb1																	M	A	F	S	G	V	L	S	D	A	D	M	K	A	A	L	D	G	C	S	•	A	A	D	S	F	D	Y	K	K
			>Takifugu_rubripes_(fugu)_pvalb1																	M	A	F	A	G	I	L	N	D	A	D	V	K	A	A	L	D	S	C	S	•	A	A	D	S	F	N	Y	K	S
			>Oreochromis_niloticus_(Nile_tilapia)_pvalb1																	M	A	F	A	G	V	L	S	D	A	D	V	K	A	A	L	D	G	C	A	•	A	A	D	S	F	D	Y	K	K
			>Oryzias_latipes_(Japanese_medaka_drRD)_pvalb1																	M	A	F	A	G	-	L	N	D	A	D	V	K	A	A	L	D	G	C	A	•	A	A	D	S	F	D	Y	K	K
		PVALB2	>Paramormyrops_kingsleyae_(elephant fish)_pvalb2																	M	A	F	A	G	I	L	K	E	E	D	V	A	A	A	L	K	D	C	A	•	A	P	D	S	F	N	H	K	S
			>Danio_rerio_(zebrafish)_pvalb2																	M	A	F	A	G	I	L	K	D	E	D	V	A	A	A	L	K	D	C	A	•	A	A	D	S	F	N	Y	K	N
			>Onychostoma_macrolepis_pvalb2																	M	A	F	A	G	I	L	K	D	E	D	V	A	A	A	L	K	D	C	A	•	A	A	D	S	F	N	Y	K	N
			>Clupea_harengus_(Atlantic_herring)_pvalb2A																	M	A	F	A	G	I	L	K	D	A	D	I	A	A	A	I	T	A	C	A	•	A	A	D	S	F	N	Y	K	T
			>Clupea_harengus_(Atlantic_herring)_pvalb2B																	M	A	F	A	G	I	L	K	D	A	D	I	A	A	A	I	K	D	C	A	•	A	A	D	S	F	N	Y	K	T
			>Ictalurus_punctatus_(channel_catfish)_pvalb2																	M	A	F	A	G	I	L	K	D	E	D	V	A	A	A	I	S	A	C	S	•	A	A	D	S	F	N	Y	K	T
			>Plecoglossus_altivelis_(ayu)_pvalb2																	M	A	F	A	G	I	L	K	D	D	D	V	A	A	A	I	K	A	C	A	•	A	A	D	S	F	K	Y	K	E
			>Esox_lucius_(Northern_pike)_pvalb2A																	M	S	F	A	G	-	L	K	D	A	D	V	A	A	A	L	A	A	C	S	•	A	A	D	S	F	K	H	K	E
			>Oncorhynchus_keta_(chum_salmon)_pvalb2A_(Chr.2)																	M	S	F	A	G	-	L	N	D	A	D	V	A	A	A	L	A	A	C	A	•	A	A	D	S	F	N	H	K	A
			>Oncorhynchus_keta_(chum_salmon)_pvalb2A_(Chr.24)																	M	S	F	A	G	-	L	N	D	A	D	V	A	A	A	L	A	A	C	T	•	A	A	D	S	F	N	H	K	A
			>Esox_lucius_(Northern_pike)_pvalb2B																	M	A	F	K	G	M	L	K	D	E	D	V	A	A	A	L	Q	A	F	A	•	A	A	D	S	F	N	H	K	Q
			>Oncorhynchus_keta_(chum_salmon)_pvalb2B_(Chr.2)																	M	A	F	K	G	M	L	K	D	E	D	I	A	A	A	L	K	H	S	A	•	A	A	E	S	F	N	H	K	E
			>Oncorhynchus_keta_(chum_salmon)_pvalb2B_(Chr.24)																	M	A	F	K	G	M	L	K	D	E	D	I	A	A	A	L	Q	H	C	A	•	A	A	D	S	F	N	H	K	E
			Allergen Gad_m_1.0101 (Ma et al. 2008) >Gadus_morhua_(Atlantic_cod)_pvalb2																	M	A	F	A	G	I	L	A	D	A	D	C	A	A	A	V	K	A	C	E	•	A	A	E	S	F	S	Y	K	A
		PVALB3	>Anguilla_anguilla_(European_eel)_pvalb3																	M	A	F	A	G	V	L	N	D	A	D	I	T	A	A	L	Q	A	C	Q	•	A	A	D	S	F	N	Y	K	S
			>Paramormyrops_kingsleyae_(elephant fish)_pvalb3																	M	A	F	A	G	I	L	N	D	A	D	I	T	A	A	L	Q	A	C	Q	•	A	A	D	S	F	S	H	K	A
			>Danio_rerio_(zebrafish)-pvalb3																	M	A	F	A	G	I	L	N	E	A	D	I	T	A	A	L	Q	A	C	Q	•	A	A	D	S	F	D	Y	K	S
			>Onychostoma_macrolepis_pvalb3																	M	A	F	A	G	I	L	N	D	A	D	I	T	A	A	L	Q	A	C	Q	•	A	A	D	S	F	N	Y	K	S
			Allergen Cyp_c_1.01 (Swoboda et al. 2002) >Cyprinus_carpio_(common_carp)_pvalb3_(Chr.B12)																	M	A	F	A	G	I	L	N	D	A	D	I	T	A	A	L	Q	G	C	Q	•	A	A	D	S	F	D	Y	K	S
			Allergen Clu_h_1.0101 (Swoboda et al. 2013) >Clupea_harengus_(Atlantic_herring)_pvalb3																	M	A	L	A	S	L	L	K	G	A	D	I	D	A	A	L	K	A	C	E	•	A	K	D	S	F	K	H	K	D
			>Ictalurus_punctatus_(channel_catfish)_pvalb3																	M	A	F	A	G	L	L	S	D	A	D	I	T	A	A	L	Q	A	C	Q	•	A	A	D	S	F	N	Y	K	T
			>Plecoglossus_altivelis_(ayu)_pvalb3																	M	A	F	A	G	V	L	K	D	D	D	I	T	A	A	L	A	A	C	K	•	A	A	D	S	F	K	Y	K	D
			Allergen Gad_m_1.0202 (Ma et al. 2008) >Gadus_morhua_(Atlantic_cod)_pvalb3																	M	A	F	A	G	I	L	N	D	A	D	I	T	A	A	L	A	A	C	K	•	A	E	G	S	F	D	H	K	A
			>Seriola_lalandi_(yellowtail_amberjack)_pvalb3																	M	A	F	A	G	V	L	S	D	A	D	I	T	A	A	L	A	A	C	Q	•	A	A	D	S	F	K	H	K	D
			>Seriola_dumerili_(greater_amberjack)_pvalb3																	M	A	F	A	G	V	L	S	D	A	D	I	T	A	A	L	A	A	C	Q	•	A	A	D	S	F	K	H	K	D
			Allergen Thu_a_1.0101 (Kuehn et al. 2017) >Thunnus_albacares_(yellowfin_tuna)_pvalb3																	M	A	F	A	G	I	L	T	E	A	D	I	T	A	A	L	A	A	C	Q	•	A	A	D	S	F	K	Y	K	D
			>Thunnus_maccoyii_(southern_bluefin_tuna)_pvalb3																	M	A	F	A	G	I	L	T	E	A	D	I	T	A	A	L	A	A	C	Q	•	A	A	D	S	F	K	Y	K	D
			>Scophthalmus_maximus_(turbot)_ pvalb3																	M	A	F	G	K	I	L	S	E	A	E	I	T	A	A	L	A	A	C	Q	•	A	A	D	S	F	K	H	K	E
			Allergen Lat_c_1 (Sharp et al. 2021) >Lates_calcarifer_(barramundi perch)_pvalb3																	M	A	F	A	G	I	L	N	E	A	D	I	T	A	A	L	A	A	C	Q	•	A	A	D	S	F	K	H	K	D
			Allergen Seb_m_1.0101 (Kuehn et al. 2017) >Sebastes_marinus_(ocean_perch)_pvalb3																	M	A	L	A	A	S	L	N	A	A	D	I	T	A	A	L	A	A	C	S	•	G	V	D	T	F	K	H	K	D
			>Sebastes_umbrosus_(honeycomb_rockfish)_pvalb3																	M	A	L	A	A	S	L	N	A	A	D	I	T	A	A	L	A	A	C	Q	•	G	A	D	T	F	K	H	K	D
			>Sparus_aurata_(gilthead_seabream)_pvalb3																	M	A	F	A	G	L	L	K	E	A	D	I	T	A	A	L	A	A	C	Q	•	A	A	D	S	F	K	H	K	D
			>Pagrus_major_(red seabream)_pvalb3																	M	A	F	G	G	I	L	K	D	A	D	I	T	A	A	L	A	A	C	Q	•	A	A	D	S	F	K	H	K	D
			>Takifugu_rubripes_(fugu)_pvalb3																	M	A	F	S	G	I	L	S	D	A	D	I	S	A	A	L	A	A	C	Q	•	A	A	D	S	F	N	H	K	S
			>Oreochromis_niloticus_(Nile_tilapia)_pvalb3																	M	A	F	A	G	I	L	T	D	A	D	I	T	A	A	L	A	A	C	Q	•	A	A	D	S	F	K	H	K	D
			>Oryzias_latipes_(Japanese_medaka_drRD)_pvalb3																	M	A	F	A	G	V	L	N	D	A	D	I	T	A	A	L	A	A	C	K	•	A	A	D	S	F	K	H	K	E
		PVALB5	>Anguilla_anguilla_(European_eel)_pvalb5																	M	S	F	S	G	I	L	K	D	E	D	I	K	A	A	V	L	A	C	E	•	A	P	G	T	F	D	Y	K	L
			>Danio_rerio_(zebrafish)_pvalb5																	M	A	L	A	G	I	L	K	Q	D	D	I	A	A	A	M	Q	A	C	Q	•	A	Q	G	S	F	N	H	E	S
			>Onychostoma_macrolepis_pvalb5																	M	A	L	A	G	H	L	K	Q	D	D	I	A	A	A	I	Q	A	C	Q	•	A	P	G	S	F	N	Y	Q	T
			>Clupea_harengus_(Atlantic_herring)_pvalb5																	M	A	I	T	G	M	L	K	E	D	D	I	R	N	A	I	E	A	C	Q	•	G	P	D	T	F	D	F	K	S
			>Ictalurus_punctatus_(channel_catfish)_pvalb5																	M	A	F	A	G	I	L	K	E	E	D	I	A	A	A	V	Q	A	C	L	•	D	P	G	T	F	C	H	N	S
			>Salmo_salar_(Atlantic_salmon)_pvalb5_(Chr.3)																	M	A	F	T	G	L	L	R	E	E	D	I	R	A	A	V	K	A	C	Q	•	A	P	G	T	F	N	F	K	L
			>Oncorhynchus_keta_(chum_salmon)_pvalb5																	M	A	F	T	G	L	L	R	E	E	D	I	R	A	A	V	K	A	C	Q	•	A	P	G	T	F	N	F	K	L
			>Seriola_lalandi_(yellowtail_amberjack)_ pvalb5																	M	A	F	A	G	M	L	S	D	E	D	I	K	A	A	V	K	A	C	Q	•	A	P	G	T	F	N	F	K	S
			>Seriola_dumerili_(greater_amberjack)_pvalb5																	M	A	F	A	G	M	L	S	D	E	D	I	K	A	A	V	K	A	C	Q	•	A	P	G	T	F	N	F	K	S
			>Scophthalmus_maximus_(turbot)_pvalb5																	M	A	F	A	G	M	L	N	E	E	D	I	K	A	A	V	Q	A	C	Q	•	A	P	G	T	F	N	F	K	S
			>Sparus_aurata_(gilthead_seabream)_pvalb5																	M	A	F	A	G	M	L	S	D	E	D	V	K	A	A	V	Q	A	C	Q	•	T	P	G	T	F	D	F	K	T
			>Pagrus_major_(red seabream)_pvalb5																	M	A	F	A	G	M	L	S	D	E	D	I	K	A	A	V	Q	A	C	Q	•	T	P	G	T	F	D	F	K	S
			>Takifugu_rubripes_(fugu)_pvalb5																	M	A	F	A	E	M	L	S	D	E	N	I	N	A	A	V	Q	A	C	H	•	A	P	G	T	F	D	L	D	S
			>Oreochromis_niloticus_(Nile_tilapia)_pvalb5																	M	A	F	A	G	M	L	S	D	E	D	I	Q	A	A	V	Q	A	C	Q	•	A	P	G	T	F	N	F	K	S
			>Oryzias_latipes_(Japanese_medaka_drRD)_pvalb5																	M	A	F	A	G	M	L	S	E	E	N	I	K	A	A	V	Q	A	C	Q	•	A	P	G	T	F	D	F	R	S
		PVALB10	>Anguilla_anguilla_(European_eel)_pvalb10																	M	A	M	T	D	L	L	T	M	S	D	I	T	S	A	I	T	A	C	Q	•	D	A	D	S	F	N	L	K	A
			>Onychostoma_macrolepis_pvalb10																	M	A	V	T	D	V	L	A	A	S	D	I	S	T	A	I	N	A	C	K	•	A	K	D	S	F	S	P	K	T
			>Clupea_harengus_(Atlantic_herring)_pvalb10																	M	A	V	K	D	L	F	A	A	S	D	I	T	S	A	I	S	S	C	Q	•	A	N	D	S	F	S	P	K	A
			>Salmo_salar_(Atlantic_salmon)_pvalb10_(Chr.28)																	M	A	L	T	D	F	L	A	A	S	D	I	T	S	A	I	N	A	C	R	•	A	N	D	S	F	S	P	K	K
			>Oncorhynchus_keta_(chum_salmon)_pvalb10_(Chr.24)																	M	A	L	T	D	F	L	A	A	S	D	I	T	S	A	I	N	A	C	R	•	A	N	D	S	F	S	P	K	K
			>Gadus_morhua_(Atlantic_cod)_pvalb10																	M	A	I	T	D	F	L	A	A	S	D	I	T	S	A	I	S	A	C	K	•	A	K	D	S	F	S	A	K	M
			>Seriola_lalandi_(yellowtail_amberjack)_pvalb10																	M	A	I	T	D	F	L	A	A	S	D	I	T	S	A	I	N	A	C	K	•	A	K	D	S	F	S	P	K	M
			>Seriola_dumerili_(greater_amberjack)_pvalb10																	M	A	I	T	D	F	L	A	A	S	D	I	N	S	A	I	N	A	C	K	•	A	K	D	S	F	S	P	K	M
			>Scophthalmus_maximus_(Turbot)_pvalb10																	M	A	V	T	D	F	L	A	A	S	D	V	T	L	A	I	N	A	C	K	•	A	K	D	S	F	S	P	K	T
			>Sparus_aurata_(gilthead_seabream)_pvalb10																	M	A	I	T	D	F	L	A	A	S	D	I	T	S	A	I	N	A	C	K	•	G	K	D	S	F	S	P	K	M
			>Pagrus_major_(red seabream)_pvalb10																	M	A	I	T	D	F	L	A	A	S	D	I	T	S	A	I	N	A	C	K	•	A	K	D	S	F	C	P	K	M
			>Takifugu_rubripes_(fugu)_pvalb10																	M	A	I	A	N	F	L	T	A	S	D	I	T	S	A	I	N	A	C	K	•	A	K	D	S	F	N	P	S	V
	Oncomodulins	PVALB8	>Anguilla_anguilla_(European_eel)_pvalb8																	M	S	L	T	S	I	L	S	A	G	A	I	D	S	A	I	K	D	C	S	•	A	P	D	S	F	C	S	K	K
			>Paramormyrops_kingsleyae_(elephant fish)_pvalb8																	M	S	L	T	S	V	L	S	A	D	A	I	A	N	A	L	K	E	C	K	•	A	P	D	T	F	C	H	K	K
			>Danio_rerio_(zebrafish)_pvalb8																	M	S	L	T	S	I	L	S	A	D	A	I	D	C	A	L	K	D	C	Q	•	A	P	D	S	F	S	P	K	K
			>Onychostoma_macrolepis_pvalb8																	M	S	L	S	S	V	L	S	A	D	A	I	D	S	A	L	K	D	C	Q	•	A	P	D	S	F	N	P	K	K
			>Clupea_harengus_(Atlantic_herring)_pvalb8																	M	S	I	S	S	I	L	S	A	D	A	I	D	S	A	V	K	D	C	Q	•	A	P	D	S	F	N	C	K	K
			>Ictalurus_punctatus_(channel_catfish)_pvalb8																	M	S	L	T	S	I	L	S	A	D	A	I	D	S	A	I	K	D	C	Q	•	A	P	E	S	F	N	H	K	K
			>Esox_lucius_(Northern_pike)_pvalb8																	M	S	L	S	S	I	L	C	T	D	A	I	E	T	A	L	K	E	C	L	•	A	P	D	S	F	N	C	R	K
			>Gadus_morhua_(Atlantic_cod)_pvalb8																	M	S	L	S	S	I	L	S	A	D	A	I	D	N	A	I	K	D	C	Q	•	A	P	D	S	F	C	P	K	K
			>Oncorhynchus_keta_(chum_salmon)_pvalb8																	M	S	L	S	S	I	L	S	A	D	A	I	D	A	A	M	K	D	C	Q	•	A	P	D	S	F	N	C	K	K
			>Coryphaenoides_rupestris_(Roundnose_grenadier)_pvalb8_(maybe_pseudogene)																	M	S	L	S	S	I	L	S	A	D	A	I	D	N	A	I	K	D	C	Q	•	A	P	-	-	-	-	-	R	S
			>Seriola_lalandi_(yellowtail_amberjack)_pvalb8																	M	S	L	S	S	I	L	S	A	D	A	I	D	S	A	I	K	D	C	Q	•	A	P	D	S	F	C	P	K	K
			>Seriola_dumerili_(greater_amberjack)_pvalb8																	M	S	L	S	S	I	L	S	A	D	A	I	D	S	A	I	K	D	C	Q	•	A	P	D	S	F	C	P	K	K
			>Scophthalmus_maximus_(turbot)_pvalb8																	M	S	L	S	S	I	L	S	A	D	A	I	A	S	A	I	K	D	C	Q	•	A	P	D	S	F	S	P	K	K
			>Sparus_aurata_(gilthead_seabream)_pvalb8																	M	S	L	S	S	I	L	S	A	D	A	I	D	S	A	I	K	D	C	Q	•	A	P	D	T	F	C	P	K	K
			>Pagrus_major_(red seabream)_pvalb8																	M	S	L	S	S	I	L	S	A	D	A	I	D	S	A	I	K	D	C	Q	•	A	P	D	S	F	C	P	K	K
			>Takifugu_rubripes_(fugu)_pvalb8																	M	S	L	S	S	I	L	P	G	D	A	I	E	S	A	I	K	A	C	Q	•	A	P	D	S	F	C	P	K	K
			>Oreochromis_niloticus_(Nile_tilapia)_pvalb8																	M	S	L	S	S	I	L	S	A	D	A	I	D	S	A	I	K	D	C	Q	•	A	P	D	S	F	C	A	K	K
			>Oryzias_latipes_(Japanese_medaka_drRD)_pvalb8																	M	S	L	S	S	I	L	S	A	D	A	I	D	K	A	I	K	D	C	Q	•	A	P	D	S	F	C	P	K	K
		PVALB9	>Anguilla_anguilla_(European_eel)_ pvalb9																	M	S	L	T	S	I	L	A	A	D	A	I	E	N	A	I	K	D	C	Q	•	A	P	D	S	F	N	S	K	K
			>Paramormyrops_kingsleyae_(elephant fish)_pvalb9																	M	S	L	T	S	I	L	S	A	D	A	I	E	N	A	I	K	D	C	Q	•	A	P	D	S	F	C	Y	K	K
			>Danio_rerio_(zebrafish)-pvalb9																	M	S	L	T	S	I	L	S	A	E	A	I	E	N	A	V	K	D	C	Q	•	A	P	D	S	F	C	Y	K	K
			>Onychostoma_macrolepis_pvalb9																	M	S	L	T	S	I	L	S	A	E	A	I	E	N	A	V	K	D	C	Q	•	A	P	D	S	F	C	Y	K	K
			>Clupea_harengus_(Atlantic_herring)_pvalb9																	M	S	L	T	S	I	L	S	A	E	A	I	D	N	A	I	K	D	C	Q	•	D	P	D	T	F	C	Y	K	K
			>Ictalurus_punctatus_(channel_catfish)_pvalb9																	M	S	L	T	D	I	L	S	A	E	A	I	E	N	A	I	K	D	C	E	•	A	P	D	S	F	S	Y	K	K
			>Esox_lucius_(Northern_pike)_pvalb9																	M	S	L	T	S	I	L	S	A	E	A	I	E	N	A	V	K	E	F	Q	•	A	P	E	S	F	S	F	K	K
			>Oncorhynchus_keta_(chum_salmon)_pvalb9_(Chr.2)																	M	S	L	T	S	I	L	S	V	E	D	I	E	N	A	V	K	E	F	Q	•	A	P	D	S	F	S	F	K	K
			>Oncorhynchus_keta_(chum_salmon)_pvalb9_(Chr.24)																	M	S	L	N	S	I	L	S	A	E	A	I	E	N	A	V	K	E	C	Q	•	A	P	D	S	F	S	F	K	K
			>Gadus_morhua_(Atlantic_cod)_pvalb9																	M	S	L	T	S	I	L	S	A	E	A	I	E	S	A	V	K	D	C	Q	•	E	P	N	S	F	C	Y	K	K
			>Seriola_lalandi_(yellowtail_amberjack)_ pvalb9																	M	S	L	T	S	I	L	S	A	E	A	I	E	N	A	V	K	D	C	Q	•	A	P	D	S	F	C	Y	K	K
			>Seriola_dumerili_(greater amberjack)_pvalb9																	M	S	L	T	S	I	L	S	A	E	A	I	E	N	A	V	K	D	C	Q	•	A	P	D	S	F	C	Y	K	K
			>Scophthalmus_maximus_(turbot)_pvalb9																	M	S	L	T	S	I	L	S	A	E	A	I	E	K	A	V	M	D	C	Q	•	V	P	D	S	F	C	H	K	K
			>Sparus_aurata_(gilthead_seabream)_pvalb9																	M	S	L	T	S	I	L	S	A	E	A	I	E	K	A	V	K	D	C	Q	•	A	P	D	T	F	C	Y	K	K
			>Pagrus_major_(red seabream)_pvalb9																	M	S	L	T	S	I	L	S	A	E	A	I	E	N	A	V	K	D	C	Q	•	A	P	D	T	F	C	Y	K	K
			>Takifugu_rubripes_(fugu)_pvalb9																	M	S	L	T	S	I	L	S	A	E	A	I	E	N	A	V	K	D	C	Q	•	A	P	E	S	F	C	Y	K	R
			>Oreochromis_niloticus_(Nile_tilapia)_pvalb9																	M	S	L	T	S	I	L	S	A	D	D	I	Q	N	A	I	K	D	C	E	•	A	P	D	T	F	C	Y	K	K
			>Oryzias_latipes_(Japanese_medaka_drRD)_pvalb9																	M	S	L	S	S	I	L	S	A	E	A	I	E	N	A	V	K	D	C	Q	•	A	P	D	S	F	S	F	K	K
	alpha-parvalbumins	PVALB6	>Anguilla_anguilla_(European_eel)_pvalb6																	M	A	M	K	D	I	L	K	A	E	D	I	K	K	A	M	D	A	C	K	•	V	A	D	T	F	D	H	K	K
			>Paramormyrops_kingsleyae_(elephant fish)_pvalb6																	M	A	M	N	D	I	L	K	A	E	D	I	K	K	A	L	D	A	F	K	•	A	A	D	T	F	D	H	K	K
			>Danio_rerio_(zebrafish)_pvalb6																	M	A	M	S	S	I	L	N	H	D	D	I	K	K	A	L	D	A	C	K	•	A	P	D	S	F	N	H	K	S
			>Onychostoma_macrolepis_pvalb6																	M	A	M	N	S	I	L	N	P	D	D	I	K	K	A	L	D	A	F	Q	•	A	V	D	S	F	D	P	K	R
			>Clupea_harengus_(Atlantic_herring)_pvalb6																	M	T	M	D	S	I	L	S	A	D	D	I	K	K	A	L	D	S	F	K	•	A	A	E	S	F	D	H	N	K
			>Ictalurus_punctatus_(channel_catfish)_pvalb6																	M	A	M	S	S	I	L	N	A	D	D	I	K	K	A	L	D	T	F	K	•	A	A	D	S	F	D	H	K	K
			>Esox_lucius_(Northern_pike)_pvalb6																	M	A	M	S	S	I	L	N	A	A	D	I	K	K	A	L	D	A	F	A	•	A	E	G	S	F	D	H	K	K
			>Oncorhynchus_keta_(chum_salmon)_pvalb6_(Chr.5)																	M	A	M	N	S	I	L	N	A	A	D	I	K	K	A	L	D	A	F	A	•	A	A	D	S	F	D	H	K	K
			>Oncorhynchus_keta_(chum_salmon)_pvalb6_(Chr.32)																	M	A	M	N	S	I	L	N	A	A	D	I	K	K	A	L	E	A	F	A	•	A	A	D	S	F	D	H	K	K
			>Gadus_morhua_(Atlantic_cod)_pvalb6																	M	A	M	T	S	I	L	S	A	D	D	I	K	K	A	L	N	A	F	A	•	A	A	D	S	F	D	H	K	K
			>Seriola_lalandi_(yellowtail_amberjack)_ pvalb6																	M	A	M	S	S	I	L	N	A	D	D	I	K	K	A	L	D	A	F	A	•	V	A	D	S	F	D	H	K	K
			>Seriola_dumerili_(greater_amberjack)_pvalb6																	M	A	M	S	S	I	L	N	A	D	D	I	K	K	A	L	D	A	F	A	•	V	A	D	S	F	D	H	K	K
			>Scophthalmus_maximus_(turbot)_pvalb6																	M	A	M	S	S	I	L	N	T	D	D	I	K	K	A	L	H	A	F	A	•	A	A	D	S	F	D	H	K	K
			>Sparus_aurata_(gilthead_seabream)_pvalb6																	M	A	M	S	S	I	L	N	A	D	D	I	K	K	A	L	D	A	F	A	•	A	A	D	S	F	D	Y	R	K
			>Pagrus_major_(red seabream)_pvalb6																	M	A	M	S	S	I	L	N	A	D	N	I	K	K	A	L	D	A	F	A	•	A	A	D	S	F	E	Y	N	K
			>Takifugu_rubripes_(fugu)_pvalb6																	M	A	M	S	S	I	L	N	N	D	D	I	K	K	A	L	D	A	F	A	•	V	A	D	S	F	D	H	K	K
			>Oreochromis_niloticus_(Nile_tilapia)_pvalb6																	M	A	M	S	S	I	L	N	T	D	D	I	K	K	A	L	D	A	F	A	•	V	A	D	S	F	D	H	K	K
			>Oryzias_latipes_(Japanese_medaka_drRD)_pvalb6																	M	A	M	S	S	I	L	N	A	D	D	I	K	K	A	L	D	A	F	A	•	V	A	D	S	F	D	H	K	K
		PVALB7	>Anguilla_anguilla_(European_eel)_pvalb7																	M	A	M	K	D	I	L	N	A	D	E	I	K	K	A	L	D	A	F	K	•	A	A	E	S	F	N	H	M	K
			>Paramormyrops_kingsleyae_(elephant fish)_pvalb7																	M	A	M	K	D	L	L	K	A	E	D	I	K	K	A	L	D	A	F	K	•	A	A	D	T	F	D	P	L	K
			>Danio_rerio_(zebrafish)-pvalb7																	M	A	M	K	N	L	L	K	D	D	D	I	K	K	A	L	D	Q	F	K	•	A	A	D	S	F	D	H	K	K
			>Onychostoma_macrolepis_pvalb7																	M	A	M	K	N	L	L	K	E	D	D	I	K	K	A	L	D	Q	F	K	•	A	A	D	S	F	D	H	K	K
			>Clupea_harengus_(Atlantic_herring)_pvalb7																	M	A	M	K	D	L	L	T	E	E	N	I	K	K	A	M	D	A	F	K	•	A	A	D	S	F	D	Y	K	K
			>Ictalurus_punctatus_(channel_catfish)_pvalb7																	M	A	M	Q	D	L	L	K	A	D	N	I	K	K	A	L	D	T	F	K	•	A	A	D	S	F	D	H	K	K
			Allergen Pan_h_1.0201 (Ruethers et al. 2021) >Pangasianodon_hypophthalmus_(striped catfish)_pvalb7																	M	A	M	Q	D	L	L	K	A	D	D	I	K	K	A	L	D	T	F	K	•	V	A	D	T	F	D	H	K	K
			>Esox_lucius_(Northern_pike)_pvalb7																	M	A	M	K	D	L	L	K	A	D	D	I	K	K	A	L	D	A	V	K	•	A	E	G	S	F	D	H	K	K
			>Oncorhynchus_keta_(chum_salmon)_pvalb7																M	A	A	L	K	D	F	L	K	A	D	D	I	Q	K	A	L	D	A	V	K	•	A	E	G	S	F	D	H	K	K
			>Gadus_morhua_(Atlantic_cod)_pvalb7																	M	A	M	T	D	L	L	K	A	E	D	I	K	K	A	L	D	A	F	A	•	V	A	D	S	F	D	H	R	K
			>Seriola_lalandi_(yellowtail_amberjack)_pvalb7																	M	S	M	T	D	L	L	K	A	E	E	I	K	K	A	L	D	A	F	A	•	A	-	E	T	F	D	P	K	K
			>Seriola_dumerili_(greater_amberjack)_pvalb7																	M	S	M	T	D	L	L	K	A	E	E	I	K	K	A	L	D	A	F	A	•	A	-	E	T	F	D	P	K	K
			>Scophthalmus_maximus_(turbot)_pvalb7																	M	T	M	T	D	L	L	K	A	E	E	I	K	N	A	L	E	A	F	A	•	A	-	E	T	F	D	H	R	K
			>Sparus_aurata_(gilthead_seabream)_pvalb7																	M	S	M	T	D	L	L	K	A	E	E	I	K	K	A	L	D	A	F	A	•	A	-	E	T	F	D	P	K	K
			>Pagrus_major_(red seabream)_pvalb7																	M	S	M	T	D	L	L	K	A	E	E	I	K	K	A	L	D	A	F	A	•	A	-	E	T	F	D	P	K	K
			>Takifugu_rubripes_(fugu)_pvalb7																	M	L	M	T	D	L	L	K	A	E	E	I	K	T	A	L	E	A	F	A	•	G	-	E	T	F	D	P	K	K
			>Oreochromis_niloticus_(Nile_tilapia)_pvalb7																	M	V	M	T	D	L	L	K	P	E	E	I	K	K	A	L	D	A	F	A	•	A	-	E	T	F	D	P	K	K
			>Oryzias_latipes_(Japanese_medaka_drRD)_pvalb7																	M	V	M	T	D	L	L	K	P	E	E	I	K	K	A	L	D	A	F	A	•	A	-	E	T	F	D	P	K	K
	References:
	Beale JE, Jeebhay MF, Lopata AL (2009) Characterisation of purified parvalbumin from five fish species and nucleotide sequencing of this major allergen from Pacific pilchard, Sardinops sagax. Mol Immunol 46:2985-2993
	Dijkstra JM, Kondo Y (2022) Comprehensive Sequence Analysis of Parvalbumins in Fish and Their Comparison with Parvalbumins in Tetrapod Species. Biology (Basel) 11:1713.
	Guo FF, Kubota H, Shiomi K (2011) Purification, immunological properties and molecular cloning of two allergenic parvalbumins from the crimson sea bream, Evynnis japonica. Journal of Food Chemistry 132:835-840
	Griesmeier U, Bublin M, Radauer C, Vázquez-Cortés S, Ma Y, Fernández-Rivas M, Breiteneder H (2008) Physicochemical properties and thermal stability of Lep w 1, the major allergen of whiff. Molecular Nutrition & Food Research 54:861-869
	Griesmeier U, Vázquez-Cortés S, Bublin M, Radauer C, Ma Y, Briza P, Fernández-Rivas M, Breiteneder H (2010) Expression levels of parvalbumins determine allergenicity of fish species. Allergy 65:191-198
	Hamada Y, Tanaka H, Ishizaki S, Ishida M, Nagashima Y, Shiomi K (2003) Purification, reactivity with IgE and cDNA cloning of parvalbumin as the major allergen of mackerels. Food and Chemical Toxicology 41:1149-1156
	Kuehn A, Hilger C, Graf T, Hentges F (2017) Protein and DNA-based assays as complementary tools for fish allergen detection. Allergologie Select 1:120-126
	Leung NYH, Leung ASY, Xu KJY, Wai CYY, Lam CY, Wong GWK, Leung TF (2020) Molecular and immunological characterization of grass carp (Ctenopharyngodon idella) parvalbumin Cten i 1: A major fish allergen in Hong Kong. Pediatric Allergy and Immunology 31:792-804
	Ma Y,et al. (2008) Comparison of natural and recombinant forms of the major fish allergen parvalbumin from cod and carp. Molecular Nutrition & Food Research 52 Suppl 2:S196-207
	Perez-Gordo M, Lin J, Bardina L, Pastor-Vargas C, Cases B, Vivanco F, Cuesta-Herranz J, Sampson HA (2012) Epitope mapping of Atlantic salmon major allergen by peptide microarray immunoassay. International Archives of Allergy and Immunology 157:31-40
	Ruethers T, Raith M, Sharp MF, Koeberl M, Stephen JN, Nugraha R, Le TTK, Quirce S, Nguyen HXM, Kamath SD, Mehr SS, Campbell DE, Bridges CR, Taki AC, Swoboda I, Lopata AL (2018 ) Characterization of Ras k 1 a novel major allergen in Indian mackerel and identification of parvalbumin as the major fish allergen in 33 Asia-Pacific fish species. Clinical & Experimental Allergy 48:452-463
	Ruethers T, Taki AC, Karnaneedi S, Nie S, Kalic T, Dai D, Daduang S, Leeming M, Williamson NA, Breiteneder H, Mehr SS, Kamath SD, Campbell DE, Lopata AL (2021) Expanding the allergen repertoire of salmon and catfish. Allergy 76:1443-1453.
	Sharp MF, Kamath SD, Koeberl M, Jerry DR, O'Hehir RE, Campbell DE, Lopata AL (2014) Differential IgE binding to isoallergens from Asian seabass (Lates calcarifer) in children and adults. Molecular Immunology 62:77-85
	Sharp MF, Taki AC, Ruethers T, Stephen JN, Daly NL, Lopata AL, Kamath SD (2021) IgE and IgG4 epitopes revealed on the major fish allergen Lat c 1. Molecular Immunology 131:155-163
	Swoboda I, Bugajska-Schretter A, Verdino P, Keller W, Sperr WR, Valent P, Valenta R, Spitzauer S (2002) Recombinant carp parvalbumin, the major cross-reactive fish allergen: a tool for diagnosis and therapy of fish allergy. Journal of Immunology 168:4576-4584
	Swoboda I, Balic N, Klug C, Focke M, Weber M, Spitzauer S, Neubauer A, Quirce S, Douladiris N, Papadopoulos NG, Valenta R (2013) A general strategy for the generation of hypoallergenic molecules for the immunotherapy of fish allergy. Journal of Allergy and Clinical Immunology 132:979-981.e1.
[truncated: 83 more columns]
